# Supplementary material for: Direct reprogramming of human smooth muscle and vascular endothelial cells reveals defects associated with aging and Hutchinson-Gilford progeria syndrome
Source: eLife. 2020 Sep 8;9:e54383. doi: 10.7554/eLife.54383 (PMC7478891; doi:10.7554/eLife.54383)
Supplement: Figure 1—source code 1. [file elife-54383-fig1-code1.zip]

Archive with 1 entries (1 files):
- Supplementary_Dataset 3.txt
